# Supplementary material for: Identification of hub methylated‐CpG sites and associated genes in oral squamous cell carcinoma
Source: Cancer Med. 2020 Mar 10;9(9):3174–87. doi: 10.1002/cam4.2969 (PMC7196066; doi:10.1002/cam4.2969)
Supplement: Supplementary file 2 — Table S1 [file CAM4-9-3174-s002.xlsx]

## Sheet: Sheet1
Clinical information	Type	Number
Sex
	Male	20
	Femal	20
Age
	>50	27
	<=50	13
Grade
	1	37
	2	3
Stage
	I	17
	II	19
	III	3
	IV	1
TNM
	T1	17
	T2	20
	T3	2
	T4	1
