# Supplementary material for: Identification of hub methylated‐CpG sites and associated genes in oral squamous cell carcinoma
Source: Cancer Med. 2020 Mar 10;9(9):3174–87. doi: 10.1002/cam4.2969 (PMC7196066; doi:10.1002/cam4.2969)
Supplement: Supplementary file 3 — Table S2 [file CAM4-9-3174-s003.xlsx]

## Sheet: File 1
DCG-UP	DCG-Down	CpG in Blue module	559 GpGs in blue and DCG	CpG-associated genes	CpG in Brown module	298 CpGs in brown and DCG	CpG-associated genes
cg06509239	cg00126657	cg11525285	cg17108819	CD8A	cg22478614	cg00126657	SSX6
cg01295203	cg00126657	cg00489401	cg00949442	ABCA3	cg01668383	cg00132141	CTNNA3
cg20881910	cg00132141	cg03014628	cg05254049	SYN1	cg17839611	cg00280894	NXF2
cg06744574	cg00132141	cg06353318	cg09252204	CNKSR2	cg02473123	cg00319692	ATP6V0D2
cg08118311	cg00134787	cg08001895	cg12127282	HOXD4	cg23665568	cg00325491	FN5
cg00363813	cg00134787	cg04907257	cg08047907	C1orf114	cg08539991	cg00403724	TNMD
cg06493386	cg00280894	cg12707233	cg18750960	HOXD4	cg16907024	cg00406844	RFPL3
cg25908985	cg00280894	cg01839464	cg02994974	SPON1	cg09558502	cg00627233	REG3G
cg01231779	cg00319692	cg02847500	cg04784672	LRFN5	cg17026542	cg00679556	TRIM31
cg14847688	cg00319692	cg08261094	cg12535715	HTRA4	cg11933267	cg00690280	WFDC10B
cg02164046	cg00325491	cg04172348	cg06856528	TMEFF2	cg15905124	cg00918005	REG3G
cg11086066	cg00325491	cg07017374	cg10722799	CLIC6	cg26790059	cg00933411	DLC1
cg25993718	cg00403724	cg12799895	cg18902090	PCDHAC1	cg03843951	cg01072821	UNQ9391
cg09643544	cg00403724	cg06277657	cg09231514	QIL1	cg25020850	cg01248426	ATP6V0D2
cg03365437	cg00406844	cg08575537	cg13168683	JAKMIP1	cg14646244	cg01367992	LY9
cg11612345	cg00406844	cg10332700	cg15539420	HOXB8	cg20576002	cg01369413	UBQLN3
cg04499325	cg00627233	cg01305421	cg02055963	CDX2	cg20092728	cg01474260	CESK1
cg22187630	cg00627233	cg12457773	cg18349835	VIPR2	cg14182690	cg01593385	FGG
cg25942450	cg00679556	cg06914598	cg10332700	ZNF415	cg18885299	cg01637734	CD5L
cg01519742	cg00679556	cg01975392	cg03238797	ADAMTS18	cg13126790	cg01671881	C20orf71
cg04532952	cg00690280	cg12680609	cg18722841	PHOX2A	cg18241647	cg01726767	LALBA
cg18338311	cg00690280	cg09231514	cg13912117	ADCY8	cg06319346	cg01941619	MEP1B
cg09551147	cg00718513	cg12374721	cg18275051	CYB5R1	cg03283694	cg01958189	DEFB125
cg07654934	cg00718513	cg11038843	cg16254309	CNTNAP2	cg22215192	cg02091100	GUCA1A
cg14562990	cg00729275	cg11647681	cg17296166	FLJ10781	cg01072821	cg02121427	LRRC15
cg09794131	cg00729275	cg11394785	cg16792800	GPC6	cg20226764	cg02192965	SLC3A1
cg04997967	cg00750606	cg03755123	cg06509239	OSR1	cg03381111	cg02284188	TRIM49
cg01988129	cg00750606	cg12087643	cg17892556	ZNF625	cg12150401	cg02311163	SEMG2
cg02545192	cg00918005	cg11308840	cg16638540	ZNF135	cg23580945	cg02449608	C19orf18
cg17838026	cg00918005	cg12006284	cg17793621	ATP10A	cg07940804	cg02500392	PBOV1
cg12707233	cg00933411	cg10467022	cg15540820	EOMES	cg00319692	cg02601403	TBC1D3C
cg23130254	cg00933411	cg07260592	cg11086066	NFATC2	cg01987509	cg02630207	FLJ10379
cg01830294	cg01072821	cg06744574	cg10141715	SLC5A8	cg18675600	cg02721374	OR1D2
cg13168683	cg01072821	cg12052765	cg17820459	GPX3	cg05788638	cg02765820	C3orf22
cg14893163	cg01237132	cg10124201	cg14991487	HOXD9	cg16812893	cg02818322	MAGEC3
cg25691167	cg01237132	cg07644368	cg11525285	CHX10	cg27000831	cg02868123	REGL
cg08788717	cg01248426	cg10331779	cg15426734	PARD6A	cg27257408	cg02915544	PSMAL
cg05521696	cg01248426	cg09276363	cg14262937	OPRM1	cg26922202	cg02946850	GRM8
cg15156078	cg01367992	cg13641903	cg19884262	FLJ46831	cg03914397	cg02998425	ADAM21
cg19343464	cg01367992	cg06572160	cg09649610	GNG4	cg19042947	cg03014957	DEFB118
cg23694248	cg01369413	cg10298815	cg15310873	C20orf85	cg27071517	cg03264414	PAEP
cg03616357	cg01369413	cg04270799	cg07005513	FADS2	cg16122592	cg03386373	SPATA3
cg12582959	cg01429391	cg13168683	cg19326876	ATP10A	cg15602735	cg03608577	OR12D3
cg13265789	cg01429391	cg04534765	cg07533148	TRIM58	cg02449608	cg03835296	SLC17A1
cg09260089	cg01474260	cg03634234	cg06493386	TRPA1	cg11793380	cg03941108	C1QB
cg20008332	cg01474260	cg07903918	cg12111714	ATP8A2	cg22951794	cg03959079	TAB3
cg16042149	cg01593385	cg11191210	cg16340268	ITPKB	cg19391527	cg03998348	TMCO5
cg26128092	cg01593385	cg04330449	cg07028533	CNTNAP2	cg14440664	cg04001802	THEDC1
cg16428251	cg01637734	cg08896945	cg13340269	TMEM35	cg16869108	cg04063348	IL17F
cg20279283	cg01637734	cg08432727	cg12768605	LYPD5	cg04151683	cg04151683	LRRN6C
cg08668790	cg01671881	cg04048259	cg06781209	FADS2	cg22495120	cg04384208	FCGR3A
cg09626984	cg01671881	cg02748539	cg04532952	CA4	cg00401678	cg04520391	PRB2
cg23207990	cg01720520	cg11174654	cg16263182	HBA2	cg13980719	cg04567009	FCGR3B
cg08572611	cg01720520	cg02620013	cg04386405	ZNF83	cg11834681	cg04574507	CD1B
cg22815110	cg01726767	cg13613682	cg19797376	TAL1	cg04431776	cg04613080	CNGA2
cg02994974	cg01726767	cg13163729	cg19317715	AOC2	cg23001457	cg04721098	CACNG3
cg12584718	cg01941619	cg12768605	cg18871276	FLJ46156	cg19418515	cg04747619	DEFA5
cg06781209	cg01941619	cg05389335	cg08383315	RIC3	cg20691580	cg04968473	CYP1A2
cg00027083	cg01958189	cg05254049	cg08315770	KCNK17	cg15357945	cg04995095	CD300E
cg03391040	cg01958189	cg13449778	cg19601328	MAP3K14	cg24512303	cg04996020	SLC26A3
cg04721883	cg02046532	cg14419187	cg21243096	POU3F1	cg02786378	cg05047411	MAGEA8
cg16787600	cg02046532	cg00465284	cg00891278	CCDC37	cg14532417	cg05241571	UNQ467
cg01946574	cg02091100	cg09786257	cg14839257	RPS6KA2	cg02854090	cg05322019	SEMA4G
cg17568996	cg02091100	cg14893163	cg21574400	LIPG	cg00213044	cg05331214	SCN7A
cg20104776	cg02105856	cg05436658	cg08441806	NKX6-2	cg20277250	cg05358291	CYP4F2
cg04922810	cg02105856	cg07703401	cg11822659	DOK5	cg10751811	cg05485062	SERPINA12
cg06760035	cg02121427	cg01295203	cg02008154	TBX20	cg22415472	cg05556202	TM4SF19
cg15202954	cg02121427	cg03561565	cg06243556	ZNF447	cg21518947	cg05615150	ARPP-21
cg14958635	cg02148642	cg14189571	cg20588069	MSX1	cg25066857	cg05674036	OR3A3
cg14419187	cg02148642	cg03775422	cg06572160	KCNC3	cg09914444	cg05700681	CCL22
cg08441170	cg02192965	cg13789236	cg20025656	ACTA1	cg02091100	cg05779068	OR2W1
cg07295678	cg02192965	cg06856528	cg10303487	DPYS	cg17074151	cg05810550	DEFB106A
cg04598121	cg02284188	cg06722216	cg10088985	CXCL5	cg00895324	cg05948654	SLC17A2
cg17872757	cg02284188	cg12259537	cg18221862	TMEFF2	cg14948436	cg05997860	ADAM21
cg19246110	cg02311163	cg06595693	cg09794131	HYDIN	cg22253945	cg06025017	RGSL2
cg22471346	cg02311163	cg01009664	cg01610488	TRPA1	cg03297731	cg06123346	ATP4A
cg14991487	cg02347487	cg00107187	cg00290506	CNIH3	cg06952310	cg06126510	PMCHL1
cg11965370	cg02347487	cg05521696	cg08614481	HTR1B	cg21115977	cg06224510	ITIH2
cg25875213	cg02442161	cg03909500	cg06759890	LHFPL2	cg17357062	cg06226384	CACNG5
cg19781133	cg02442161	cg13340269	cg19531130	ANGPTL5	cg07039362	cg06353345	OR51B4
cg01580681	cg02449608	cg11630242	cg17190608	CUTL2	cg06392096	cg06403553	PGK2
cg09936561	cg02449608	cg11612345	cg17188046	T	cg14547335	cg06577725	SPATA16
cg11812218	cg02500392	cg13807496	cg20073553	BAPX1	cg16739580	cg06590711	CPXCR1
cg23615676	cg02500392	cg11981599	cg17619823	ADRB3	cg01726767	cg06639544	OR7A5
cg24340926	cg02601403	cg08535373	cg12880658	CDO1	cg25336198	cg06720660	RNASE6
cg27319898	cg02601403	cg06760035	cg10226546	NFATC2	cg22984277	cg06793062	CNTNAP4
cg20831708	cg02630207	cg12238343	cg18123948	GATA4	cg01449591	cg06825166	TMEM10
cg06151165	cg02630207	cg02860342	cg04786857	SPDY1	NA.4	cg06917325	SLC22A8
cg27009703	cg02721374	cg00862041	cg01402255	GATAD2B	cg01958189	cg07014174	KRTAP11-1
cg05647859	cg02721374	cg02154186	cg03455762	XPNPEP2	cg10516886	cg07258507	IL17E
cg13929328	cg02764897	cg03782453	cg06621358	CELSR3	cg09617773	cg07297178	CEACAM7
cg08108311	cg02764897	cg04597449	cg07536847	PAX7	cg08351331	cg07327347	AQP8
cg22598028	cg02765820	cg06493386	cg09516965	PTGDR	cg19756068	cg07443748	CESK1
cg02748539	cg02765820	cg05488632	cg08572611	ACTL6B	cg02493771	cg07545232	MAGEA3
cg03975694	cg02786019	cg12508624	cg18397523	EVX1	cg10127415	cg07637239	KCNK18
cg08832227	cg02786019	cg06092815	cg09068492	CALCA	cg20075229	cg07643942	LACRT
cg02932669	cg02818322	cg10722799	cg15843823	ALOX15	cg19857541	cg07703337	ZNF610
cg20312228	cg02818322	cg09083627	cg13663218	TRHDE	cg07545232	cg07879977	OR1F1
cg17162024	cg02833180	cg01112452	cg01830294	WNT2	cg06403553	cg07947016	KLK2
cg07005513	cg02833180	cg10642330	cg15748507	PRLHR	cg02818322	cg08459368	SCGB2A1
cg20295671	cg02868123	cg03469054	cg05932408	PTGIS	cg15408454	cg08477744	MFAP2
cg18438777	cg02868123	cg13929328	cg20291049	POU3F3	cg15590780	cg08539991	ZBTB32
cg08441806	cg02915544	cg10235817	cg15202954	VGCNL1	cg21489722	cg08634024	OR2F1
cg16510657	cg02915544	cg06821993	cg10300684	FOXG1B	cg03602500	cg08693325	LUZP4
cg08107272	cg02946850	cg14456683	cg21296230	GREM1	cg03789934	cg08786003	FCRL3
cg00290506	cg02946850	cg07007400	cg10660256	BHMT	cg06501790	cg08886154	PAX4
cg15426734	cg02989940	cg06432655	cg09406238	MTMR8	cg12869058	cg08947964	CX62
cg04786857	cg02989940	cg04080057	cg06821993	CSMD3	cg25463779	cg09027725	COX4I2
cg19461621	cg02998425	cg06005396	cg09053680	UTF1	cg17032587	cg09120035	CYP11B1
cg06277657	cg02998425	cg06621358	cg09936561	DRD5	cg00679556	cg09299388	PGK2
cg03734874	cg03014957	cg02250594	cg03874199	HOXD12	cg00644033	cg09480837	PLCE1
cg02624705	cg03014957	cg13492340	cg19718882	WIT-1	cg15521097	cg09551916	CFHR2
cg22029275	cg03109316	cg14859460	cg21546671	HOXB4	cg06917325	cg10054857	C18orf20
cg16638540	cg03109316	cg04875162	cg08001895	EPHA7	cg09081544	cg10127415	MAGEB6
cg17793621	cg03128832	cg09067967	cg13613682	ZIC3	cg08507270	cg10207745	C12orf36
cg08089301	cg03128832	cg00005847	cg00027083	EPB41L3	cg16998872	cg10371914	C8orf34
cg19221959	cg03142203	cg02545192	cg04330449	NEUROG1	cg05047411	cg10379687	SPINLW1
cg00767581	cg03142203	cg10957151	cg16042149	NEFH	cg17983307	cg10409560	FLJ23657
cg26267038	cg03167883	cg04532952	cg07376535	ADCYAP1	cg10322876	cg10500909	CYP11B2
cg10226546	cg03167883	cg04922810	cg08089301	HOXB4	cg23834593	cg10612997	GREB1
cg08575537	cg03221619	cg10895543	cg15915418	TLE1	cg16431978	cg10848367	SCGB1D2
cg18555440	cg03221619	cg12111714	cg17945001	IGSF21	cg17919471	cg10889792	KRTAP5-9
cg14384532	cg03264414	cg03734874	cg06498267	HCN1	cg12348970	cg11119884	SEC63D1
cg17241310	cg03264414	cg08263647	cg12582959	HSU79303	cg26839325	cg11161417	SPACA3
cg19502744	cg03343942	cg12865837	cg19067730	PPGB	cg09120035	cg11270633	IL28B
cg00202711	cg03343942	cg14221171	cg20616414	WNK2	cg25943276	cg11297236	PDILT
cg13791131	cg03386373	cg08918749	cg13449778	C1orf76	cg26507477	cg11521325	FLJ32926
cg13462129	cg03386373	cg11965370	cg17602451	BCL2	cg03044435	cg11695358	MAPK15
cg06908778	cg03608577	cg10140638	cg15107670	WT1	cg06590711	cg11721194	SLAMF7
cg00061629	cg03608577	cg02161900	cg03469054	KIAA1944	cg04645843	cg11801374	C20orf160
cg26646370	cg03835296	cg02994956	cg04997967	KCNIP2	cg18655915	cg11884243	FCN2
cg03425110	cg03835296	cg11262874	cg16510657	TMEM35	cg21578906	cg12071073	CCDC70
cg18074297	cg03898365	cg15083233	cg21696393	SOX8	cg23101680	cg12150401	TAS2R16
cg01009664	cg03898365	cg01381846	cg02244695	HCA112	cg02868123	cg12242338	TRIM42
cg04270799	cg03941108	cg12582959	cg18443378	WDR17	cg19241311	cg12348970	SLC24A2
cg12508624	cg03941108	cg14289985	cg20792062	KCNA5	cg27214365	cg12417466	ARPP-21
cg23349790	cg03959079	cg00027083	cg00107187	FLJ42486	cg15075718	cg12491368	LOC196549
cg21238818	cg03959079	cg02774439	cg04598121	PENK	cg26354398	cg12493906	MMP26
cg12537796	cg03998348	cg11200929	cg16428251	SOX14	cg24063382	cg12530080	PMCHL1
cg18236477	cg03998348	cg08315770	cg12584718	BCDIN3	cg24423088	cg12687463	CFHR1
cg23244913	cg04001802	cg14008883	cg20329958	CRH	cg14615807	cg12869058	ABCA4
cg04330449	cg04001802	cg03889226	cg06744574	C1orf165	cg05823029	cg12878228	PRSS1
cg07017374	cg04063348	cg00290506	cg00489401	FLT4	cg15028436	cg13005002	RFPL3
cg21771250	cg04063348	cg14399060	cg21238818	GAL3ST3	cg10938286	cg13396068	DCD
cg18089852	cg04151683	cg01519742	cg02545192	TERT	cg17267907	cg13397379	OR2C3
cg05158615	cg04151683	cg10226546	cg15201877	PTGER3	cg26628847	cg13587552	SCNN1D
cg20085077	cg04211807	cg14011639	cg20330472	EYA4	cg09841009	cg13897627	FLJ44674
cg13877915	cg04211807	cg04499325	cg07295678	DPYSL4	cg14269477	cg13980719	TNP1
cg12768605	cg04384208	cg13958426	cg20295671	YPEL1	cg15465321	cg13993218	INS
cg24826867	cg04384208	cg02681442	cg04499325	EPDR1	cg19685066	cg13998293	TRIM63
cg06825142	cg04520391	cg12515638	cg18420965	EPHA5	cg12728629	cg14153740	TRY1
cg17892556	cg04520391	cg00399483	cg00662556	GALR1	cg20832020	cg14162076	CLEC4D
cg21243096	cg04567009	cg13234863	cg19378133	A2BP1	cg19306866	cg14182690	RUNX3
cg24130010	cg04567009	cg05772663	cg08849574	ZNF134	cg21529807	cg14260458	OCM
cg01354473	cg04574507	cg00779924	cg01381846	HOXA9	cg03842617	cg14277764	PMCHL2
cg18397523	cg04574507	cg13297960	cg19461644	COL15A1	cg02945019	cg14440664	PDCD1LG2
cg21790626	cg04582295	cg01546563	cg02748539	SLC9A3	cg09480837	cg14659547	RETNLB
cg14859460	cg04582295	cg04490714	cg07260592	LPA	cg21808053	cg14696870	FCER1A
cg24133115	cg04613080	cg07104706	cg11038843	B3GAT1	cg18901980	cg14757492	DDX49
cg06856528	cg04613080	cg07005513	cg10647513	HBA1	cg02915544	cg14774175	MAGEB3
cg19784477	cg04721098	cg13991233	cg20312228	CCDC37	cg25427638	cg14934821	GPSM1
cg15337897	cg04721098	cg06759890	cg10217445	OLIG2	cg23534142	cg14940420	IQCF2
cg10520887	cg04747619	cg10141715	cg15156078	RASGRF1	cg23909633	cg15005385	CCL3L1
cg18420965	cg04747619	cg05932408	cg08918749	LPL	cg05684195	cg15062535	ZNF610
cg25563456	cg04833845	cg09643544	cg14717170	SLITRK3	cg06720660	cg15303841	RFPL1
cg09083627	cg04833845	cg01543654	cg02681442	FOXG1B	cg04958389	cg15408454	MAGEA6
cg08001895	cg04968473	cg14614211	cg21359747	ALDH1A3	cg13181284	cg15521097	ITIH5L
cg13035743	cg04968473	cg06423920	cg09260089	NKX6-2	cg00933411	cg15590780	USH2A
cg10722799	cg04995095	cg04386405	cg07054641	WDR52	cg24949488	cg15606663	KRTAP15-1
cg16534233	cg04995095	cg12584718	cg18546622	ALX4	cg18201198	cg15642035	C8ORFK32
cg26963271	cg04996020	cg11438428	cg16902509	ITGA8	cg22828602	cg15669228	IFNA8
cg13262687	cg04996020	cg14717170	cg21410991	ISL1	cg04545516	cg15746445	TRPM8
cg15107670	cg05040360	cg03425110	cg05647859	LIN7A	cg18294158	cg15842430	FAM12B
cg21458907	cg05040360	cg08614481	cg13234863	KIAA1944	cg17173856	cg15875314	DDX4
cg12880658	cg05047411	cg14839257	cg21530890	SOX8	cg15096123	cg15916061	SLC17A4
cg26831415	cg05047411	cg14165663	cg20449692	CLDN11	cg25249068	cg15954792	CNGA3
cg02440177	cg05241571	cg00930873	cg01530101	KCNQ1DN	cg13882988	cg16122592	MAGEB6
cg04534765	cg05241571	cg00949442	cg01550148	H2AFY	cg02423618	cg16140179	NURIT
cg14614211	cg05246522	cg06516124	cg09645888	ME3	cg04048249	cg16158220	REGL
cg02233559	cg05246522	cg09306675	cg14384532	NTRK3	NA.129	cg16272420	PNLIPRP2
cg26850754	cg05322019	cg04446579	cg07080358	C2orf32	cg19216731	cg16431978	KRTAP13-3
cg25720804	cg05322019	cg01366419	cg02164046	SST	cg26062856	cg16483466	C20orf186
cg14785479	cg05331214	cg02757432	cg04534765	GALR1	cg25119415	cg16592658	EBI3
cg16792800	cg05331214	cg03506489	cg06092815	SKIP	cg07258507	cg16627949	RNASE8
cg14262937	cg05352668	cg13858139	cg20104776	LDOC1	cg09018862	cg16648841	C8A
cg18902090	cg05352668	cg07054641	cg10978355	CKMT2	cg00948500	cg16678925	OR1A2
cg04907257	cg05358291	cg09137696	cg13870866	TBX20	cg01367992	cg16739580	POP2
cg07773116	cg05358291	cg14423778	cg21269934	FLJ37478	cg09207718	cg16792160	ASAH2
cg19884262	cg05485062	cg02422694	cg04048259	EDN3	cg26838900	cg16799087	PRDM7
cg11525285	cg05485062	cg14826456	cg21516478	GPX3	cg02043477	cg16812893	KRTAP15-1
cg09516965	cg05556202	cg00662556	cg01354473	HOXA9	cg04384208	cg16869108	VHL
cg26363196	cg05556202	cg14294758	cg20881910	HNT	cg04613080	cg17032587	CNGA2
cg25574024	cg05615150	cg01404615	cg02250594	ONECUT2	cg25890048	cg17124700	RGS8
NA.113	cg05615150	cg09053680	cg13577076	PRKAR1B	cg20154346	cg17191715	CA1
cg05380982	cg05674036	cg12847373	cg19064258	HS3ST2	cg21902327	cg17267907	DEFA1
cg26162582	cg05674036	cg02217159	cg03734874	FLJ42486	cg18462653	cg17342759	PPP2R2B
cg12629325	cg05700681	cg00404599	cg00767581	HOXD4	cg03803009	cg17738194	GK2
cg19885761	cg05700681	cg08719486	cg13265789	UNC5C	cg11884243	cg17827767	LRRC21
cg08918749	cg05779068	cg11285003	cg16564824	SNAP25	cg20015689	cg17833578	LRRC21
cg17471928	cg05779068	cg07621046	cg11500797	DLX5	cg15842430	cg17919471	XAGE3
cg04048259	cg05810550	cg04997967	cg08107272	CTNNA2	cg19845843	cg17964955	RBP3
cg23750142	cg05810550	cg00044245	cg00202711	HTR2C	cg07879977	cg18223379	BPIL3
cg26069745	cg05948654	cg09229912	cg13877915	ZNF132	cg04144768	cg18462653	DEFB119
cg18055007	cg05948654	cg07536847	cg11438428	PTF1A	cg07014174	cg18484189	NALP10
cg08185661	cg05997860	cg05942574	cg08965235	LTBP3	cg09816180	cg18538812	GIF
cg25802093	cg05997860	cg08118311	cg12457773	VMP	cg07947016	cg18675600	PTP4A3
cg17619823	cg06025017	cg10523019	cg15747595	TSPYL5	cg16465769	cg18740800	HSPCAL3
cg19427610	cg06025017	cg09936561	cg14893163	PCDH17	cg00407150	cg18822544	KRTAP26-1
cg00465284	cg06123346	cg13549845	cg19779211	KCNQ1	cg16627949	cg18959422	MYBPH
cg12078929	cg06123346	cg13912117	cg20279283	GATA4	cg14659547	cg19216731	CSRP3
cg06572160	cg06126510	cg01354473	cg02154186	PNMA2	cg26149550	cg19241311	DEFB123
cg12127282	cg06126510	cg12758687	cg18752880	C1QTNF3	cg04747619	cg19345602	PATE
cg22131691	cg06224510	cg09649610	cg14785479	SCARF2	cg01369413	cg19391527	PNOC
cg11500797	cg06224510	cg09313705	cg14419187	C2orf21	cg27344326	cg19404979	ELSPBP1
cg08261094	cg06226384	cg00891278	cg01410472	CRISPLD1	cg20485165	cg19421752	SLC6A18
cg05396987	cg06226384	cg05158615	cg08260891	PPGB	cg05279864	cg19534945	LCN12
cg07536847	cg06256735	cg12448933	cg18335068	ZNF677	cg08693325	cg19685066	ACTL8
cg24321030	cg06256735	cg14458834	cg21303386	RGS7	cg15944856	cg19723473	B3GALT1
cg06490988	cg06276653	cg13870866	cg20113732	NELL1	cg23566335	cg19795898	KIAA1984
cg10332700	cg06276653	cg03556497	cg06165395	GRIK3	cg27342801	cg19823847	PBOV1
cg04490714	cg06277277	cg02919422	cg04833050	LHFPL2	cg18484189	cg19845843	CXorf20
cg19326876	cg06277277	cg02983451	cg04922810	CRHR2	cg25956985	cg19982860	IFNA21
cg16731240	cg06353345	cg04623837	cg07699362	GPX3	cg25072962	cg20090497	TAS2R9
cg04632671	cg06353345	cg13547644	cg19777470	CRABP1	cg19553721	cg20154346	RAI2
cg13562911	cg06403553	cg11891583	cg17560332	BOLL	cg25894551	cg20305726	DEFB126
cg01610488	cg06403553	cg00911351	cg01519742	JAKMIP1	cg02121427	cg20311730	NALP10
cg00891278	cg06488678	cg07327468	cg11200929	CRABP1	cg10371914	cg20312687	DEFB118
cg04515001	cg06488678	cg10660256	cg15835825	HTR5A	cg18959422	cg20383064	BFSP2
cg06791102	cg06577725	cg02126753	cg03425110	NEUROG3	cg03264414	cg20485165	WFDC12
cg13613682	cg06577725	cg09068492	cg13619915	SLITRK3	cg04459030	cg20832020	VSIG9
cg26609631	cg06589885	cg02440177	cg04072323	SKIP	cg03386373	cg20856834	OR12D3
cg24068372	cg06589885	cg01683883	cg02919422	SOX17	cg02500392	cg20939319	TEX15
cg01381846	cg06590711	cg01231779	cg01946574	PTPRM	cg14774175	cg21044104	LYZL4
cg25014318	cg06590711	cg08453021	cg12842316	SLITRK4	cg15439078	cg21115977	GDF2
cg13921352	cg06639544	cg02836529	cg04623837	HCG9	cg11721194	cg21122774	SARDH
cg08432727	cg06639544	cg13302823	cg19502744	SRD5A2	cg05331214	cg21367957	F10
cg24715245	cg06643227	cg03289872	cg05396987	FLJ30834	cg26111757	cg21372914	CLEC4M
cg11630242	cg06643227	cg12842316	cg19018097	FLJ30934	cg25203856	cg21414251	OR12D2
cg07651242	cg06720660	cg13663218	cg19885761	CPLX2	cg22988566	cg21572897	CD80
cg03469054	cg06720660	cg06781209	cg10235817	ADRA2C	cg19305227	cg21627181	SLC17A4
cg21516478	cg06793062	cg04072323	cg06818777	CHAD	cg26164184	cg21930712	FLJ40235
cg02983451	cg06793062	cg05373457	cg08319991	UCHL1	cg12200412	cg22241124	CNGA3
cg06243556	cg06796611	cg04765277	cg07748540	PDGFD	cg08603768	cg22268164	TRHR
cg17296166	cg06796611	cg02780849	cg04599297	GAD2	cg22658979	cg22294577	SLC26A3
cg14717170	cg06825166	cg13282837	cg19461621	COLEC12	cg04901273	cg22477971	C1QB
cg22881914	cg06825166	cg00238052	cg00465284	LRRTM1	cg26353877	cg22478614	DEFB4
cg18794577	cg06882926	cg05380982	cg08359956	LR8	cg27420123	cg22658979	MMP13
cg23182299	cg06882926	cg06791102	cg10266490	ACOT11	cg14757296	cg22724153	SPAM1
cg10300684	cg06917325	cg04272086	cg07017374	FLT3	cg26989103	cg22828602	RNF133
cg17586860	cg06917325	cg07699362	cg11812218	GHSR	cg00403724	cg22988566	WFDC10B
cg26186727	cg07014174	cg11657808	cg17371081	NELL1	cg08786003	cg23152755	DEFB105A
cg20792062	cg07014174	cg08441806	cg12799895	NPTX2	cg03014957	cg23254045	TMCO5
cg27403635	cg07022477	cg05801573	cg08896945	CALCB	cg03959079	cg23256150	NR1H4
cg01578324	cg07022477	cg14785479	cg21504918	GPX3	cg12491368	cg23276695	CNR1
cg15731815	cg07258507	cg13877915	cg20209009	TBX21	cg20383064	cg23307338	MS4A12
cg20291049	cg07258507	cg02164046	cg03616357	FLJ21159	cg16592658	cg23338195	SLC30A8
cg18546622	cg07260017	cg14384532	cg21053529	CX36	cg27043873	cg23400451	MYH4
cg15271616	cg07260017	cg12300353	cg18236477	ATP8A2	cg02064402	cg23580945	FLJ43826
cg10660256	cg07297178	cg05483509	cg08453021	ELMO1	cg19823847	cg23765993	SPINLW1
cg07080358	cg07297178	cg05589246	cg08668790	ZNF154	cg02630207	cg23984130	REG3A
cg26656135	cg07327347	cg11086066	cg16257091	BDNF	cg13587552	cg24240626	C1orf158
cg10978355	cg07327347	cg07773116	cg12006284	WT1	cg26530341	cg24338843	KRTAP8-1
cg18335068	cg07376029	cg09252204	cg13929328	FLJ46831	cg19554294	cg24423088	OTOA
cg25228126	cg07376029	cg10217445	cg15191648	SALL3	cg05700681	cg24794992	PTH
cg25465406	cg07443748	cg14562990	cg21331821	ZSCAN1	cg27087809	cg24816298	DNTT
cg13449778	cg07443748	cg13192155	cg19343464	GRIA4	cg24287460	cg24949488	NOS3
cg20449692	cg07459489	cg02497700	cg04172348	SYN2	cg20939319	cg25007250	MGC35295
cg17371081	cg07459489	cg02008154	cg03355526	ZNF454	cg24346637	cg25072962	MNDA
cg02863947	cg07545232	cg10300684	cg15337897	FGF3	cg02998425	cg25119415	WFDC11
cg05624932	cg07545232	cg06243556	cg09229912	CUTL2	cg11474811	cg25133753	KCNK18
cg09053680	cg07545925	cg00546491	cg01231779	NID2	cg09868882	cg25229305	BFSP2
cg13282837	cg07545925	cg04833050	cg07903918	GABBR2	cg23152755	cg25249068	FCRL3
cg17188046	cg07613153	cg03616357	cg06277657	DGKI	cg21627181	cg25259754	DCD
cg11935147	cg07613153	cg13102585	cg19246110	ZNF671	cg19290962	cg25372195	KRTAP20-1
cg26521404	cg07637239	cg00347904	cg00548268	NPTX2	cg01532771	cg25388528	BTNL2
cg19018097	cg07637239	cg02920216	cg04875162	PABPC5	cg02882813	cg25391023	CYP2A7
cg23037403	cg07643942	cg10978355	cg16154416	RASGRF1	cg01637734	cg25427638	IGJ
cg13870866	cg07643942	cg08383315	cg12707233	WNK3	cg11759378	cg25623640	CCL4
cg17820459	cg07703337	cg06201642	cg09137696	MT1A	cg07297178	cg25659818	CFHR5
cg21546671	cg07703337	cg01402255	cg02245378	FLJ32447	cg05485062	cg25840094	FXYD2
cg25302419	cg07711097	cg08359956	cg12680609	ZFP41	cg17827767	cg25894551	SCN7A
cg07533148	cg07711097	cg03544320	cg06151165	VSX1	cg15495837	cg25995212	ATP10A
cg19831575	cg07747336	cg02844545	cg04765277	FLJ45983	cg00918005	cg26062856	C20orf185
cg09137696	cg07747336	cg08995424	cg13547644	ACTA1	cg04962134	cg26111757	FCN2
cg12515638	cg07864297	cg11500797	cg16969623	ZNF331	cg25007250	cg26164184	ALDOB
cg05932408	cg07864297	cg04265576	cg06958829	CHAD	cg15005385	cg26181372	TNFRSF10A
cg08260891	cg07879977	cg13202751	cg19352038	PAX3	cg10612997	cg26530341	PIP
cg01530101	cg07879977	cg08668790	cg13262687	POU4F2	cg05615150	cg26628847	DPP6
cg24199834	cg07947016	cg07654934	cg11612345	SMOC2	cg07548313	cg26738880	SPACA3
cg19713460	cg07947016	cg13526007	cg19751300	ST8SIA5	cg22477971	cg26829529	BMP15
cg18888520	cg08088390	cg08965235	cg13462129	DLX5	cg12417466	cg26839325	TRHR
cg11822659	cg08088390	cg13791131	cg20053158	ASCL1	cg24816298	cg26989103	CDH18
cg00949442	cg08214029	cg13082192	cg19221959	PPP1R9A	cg06123346	cg27043873	IL17
cg00792849	cg08214029	cg14958635	cg21591742	HOXD10	cg25993152	cg27168844	REG3A
cg00107187	cg08256781	cg07028533	cg10885338	ECRG4	cg12061127	cg27342801	DMRTC1
cg09952204	cg08256781	cg10647513	cg15760840	HOXA11	cg02946850	cg27344326	PRODH2
cg21359747	cg08459368	cg04457979	cg07104706	SLITRK1	cg17964955	cg27404050	FSHB
cg19601328	cg08459368	cg02624705	cg04490714	SLC6A2	cg03941108	cg27420123	VTCN1
cg11394785	cg08477744	cg05245861	cg08263647	LXN	cg23338195
cg12680609	cg08477744	cg01344171	cg02126753	AEBP1	cg02903525
cg19067730	cg08539991	cg12535715	cg18438777	NPY5R	cg26090660
cg18750960	cg08539991	cg12127282	cg18055007	DDAH2	cg14062083
cg01366419	cg08634024	cg07748540	cg11965370	HNT	cg10207745
cg22374142	cg08634024	cg13462129	cg19713460	SYNGR1	cg05322019
cg24989962	cg08675585	cg04599297	cg07654934	LXN	cg02876062
cg06818777	cg08675585	cg09645888	cg14726637	CR1	cg11560645
cg10266490	cg08693325	cg07376535	cg11285003	HCN1	cg13916742
cg24890043	cg08693325	cg00548268	cg01295203	PRDM14	cg21367957
cg25094569	cg08786003	cg08047907	cg12259537	ZNF606	cg06813842
cg25764191	cg08786003	cg02994974	cg05158615	NPY	cg17738194
cg11200929	cg08860143	cg12880658	cg19096475	ASAM	cg20311730
NA.138	cg08860143	cg09106999	cg13823136	ST6GALNAC5	cg26825755
cg04072323	cg08886154	cg14991487	cg21621248	LRRTM1	cg21407055
cg09645888	cg08886154	cg07710481	cg11934695	ADRA1D	cg22724153
cg02154186	cg08947964	cg06818777	cg10298815	GPR88	cg14940420
cg08383315	cg08947964	cg05647859	cg08832227	KCNA1	cg12242338
cg18443378	cg08981777	cg08849574	cg13297960	NCAM2	cg14003512
cg00489401	cg08981777	cg03365437	cg05488632	ABHD9	cg15782391
cg09229912	cg09022808	cg01152019	cg01839464	DCC	cg19282452
cg16254309	cg09022808	cg06151165	cg09083627	SLITRK5	cg23407366
cg08263647	cg09027725	cg13577076	cg19784477	TFPI2	cg14934821
cg06958829	cg09027725	cg07730329	cg11935147	PDE4DIP	cg15669228
cg08097882	cg09120035	cg05508084	cg08575537	EPO	cg16175792
cg12799895	cg09120035	cg13823136	cg20085077	ARMCX4	cg25259754
cg21269934	cg09256683	cg07474356	cg11308840	LOC401498	cg07637239
cg04875162	cg09256683	cg01830294	cg02983451	KLF11	cg20839025
cg08047907	cg09299388	cg08832227	cg13282837	TCL1A	cg02130905
cg08965235	cg09299388	cg11653709	cg17301902	GNA14	cg08929103
cg24176563	cg09440243	cg10520887	cg15746719	DAPK1	cg13397379
cg23642747	cg09440243	cg12614105	cg18555440	MYOD1	cg08459368
cg19064258	cg09480837	cg04784672	cg07773116	GDF10	cg23256150
cg12109455	cg09480837	cg11428724	cg16872560	PPP1R9A	cg27456885
cg04784672	cg09551916	cg02244695	cg03755123	UTF1	cg16158220
cg01839464	cg09551916	cg08583049	cg13168820	PTPRT	cg15329483
cg12111714	cg09874776	cg06958829	cg10520887	UNC5C	cg21572897
cg25216696	cg09874776	cg04598121	cg07621046	C10orf82	cg11119884
cg18239753	cg10054857	cg08572611	cg13035743	PRRT1	cg01204985
cg03355526	cg10054857	cg07778029	cg12087643	GFRA1	cg27446185
cg21530890	cg10127415	cg08876932	cg13302823	SCRT1	cg24076830
cg13912117	cg10127415	cg00202711	cg00347904	SCUBE3	cg07330329
cg21233722	cg10207745	cg13434842	cg19576304	RAX	cg22898761
cg12374721	cg10207745	cg04600618	cg07675169	C20orf58	cg15756091
cg23771603	cg10305797	cg14849423	cg21542793	ADRA2B	cg15627025
cg16969623	cg10305797	cg11540692	cg17178336	IHH	cg11959435
cg09649610	cg10368842	cg02332525	cg03909500	RLN3R1	cg00690280
cg03853987	cg10368842	cg13035743	cg19135761	WDR8	cg00280894
cg14458834	cg10371914	cg00333226	cg00512279	SLC18A2	cg10500909
cg05436658	cg10371914	cg08319991	cg12629325	PCDHAC1	cg05492113
cg12842316	cg10379687	cg13168820	cg19332710	RIMS4	cg14260458
cg01468621	cg10379687	cg03238797	cg05380982	KCNJ6	cg04001802
cg10088985	cg10409560	cg09260089	cg14008883	SLC18A3	cg08477744
cg15747595	cg10409560	cg06165395	cg09099744	CDKN2A	cg18223379
cg13577076	cg10414946	cg02512226	cg04270799	KIF5A	cg08321330
cg10303487	cg10414946	cg01530101	cg02624705	DCC	cg18740800
cg03544320	cg10423860	cg04062391	cg06791102	ARHGAP4	cg23092086
cg14826456	cg10423860	cg08107272	cg12374721	PRAC	cg04282622
cg07903918	cg10466917	cg03355526	cg05436658	PRKCB1	cg18822544
cg13547644	cg10466917	cg05396987	cg08432727	SOX11	cg01941619
cg23141855	cg10500909	cg06908778	cg10331779	CTNND2	cg25840094
cg09748975	cg10500909	cg09492887	cg14458834	HOXB4	cg03885639
cg07748540	cg10517312	cg09626984	cg14614901	LOC401498	cg14757492
cg23316360	cg10517312	cg04786857	cg07778029	HOXA9	cg13993218
cg06995715	cg10612997	cg09406238	cg14423778	MBNL1	cg00126657
cg26309134	cg10612997	cg01580681	cg02844545	GCM2	cg16799087
cg19456540	cg10848367	cg01550148	cg02757432	GPR26	cg11237817
cg20439022	cg10848367	cg12788467	cg18888520	ZNF447	cg15606663
cg11438428	cg10889792	cg03874199	cg06722633	GRIK3	cg10883352
cg23898073	cg10889792	cg02793099	cg04600618	C6orf206	cg01669948
cg18722841	cg10968815	cg06722633	cg10140638	PTPRN	cg04520391
cg11428724	cg10968815	cg01806928	cg02932669	VGCNL1	cg15875314
cg15748507	cg10994126	cg11634198	cg17241310	BARHL2	NA.14
cg19096475	cg10994126	cg01355739	cg02161900	IRXL1	cg25107791
cg13168820	cg11003133	cg10303487	cg15361590	PCDHGC4	cg13897627
cg17178336	cg11003133	cg14726637	cg21458907	CADPS	cg26986815
cg20959866	cg11015241	cg08145177	cg12508624	THY1	cg05615487
cg26511321	cg11015241	cg11822659	cg17471928	STAC2	cg06577725
cg03874199	cg11070419	cg10266490	cg15250797	SCTR	cg13998293
cg21504918	cg11070419	cg11538128	cg17162024	UNQ9433	cg05674036
cg21574400	cg11119884	cg02932669	cg04907257	ADCY2	cg13758677
cg23936476	cg11119884	cg02409351	cg03975694	ZNF540	cg13005002
cg15540820	cg11161417	cg11673803	cg17398312	FRMPD4	cg08634024
cg18871276	cg11161417	cg10088985	cg14958635	NEUROG1	cg15916061
cg11038843	cg11267879	cg11935147	cg17586860	SSTR4	cg02100848
cg06722633	cg11267879	cg01283289	cg01975392	LANCL3	cg22039846
cg04628008	cg11270633	cg12109455	cg17923358	RELN	cg06220755
cg02245378	cg11270633	cg12978308	cg19118812	ELMO1	cg02311163
cg21331821	cg11297236	cg07752420	cg11981599	GATA4	cg06793062
cg20209009	cg11297236	cg13686115	cg20008332	SOX11	cg18839416
cg19332710	cg11328541	cg01471384	cg02440177	ZNF702	cg04996020
cg08319991	cg11328541	cg13921352	cg20286200	EYA4	cg10575735
cg11934695	cg11398517	cg11934695	cg17568996	NFAM1	cg15954792
cg13663218	cg11398517	cg07533148	cg11428724	PAX7	cg23660082
cg16708981	cg11521325	cg09243021	cg13921352	FAM19A4	cg17676574
cg08044694	cg11521325	cg14262937	cg20645065	ALPL	cg22767466
cg15191648	cg11695358	cg03848675	cg06722216	NOL4	cg02721374
cg19779211	cg11695358	cg07880715	cg12109455	DPYSL4	cg03891191
cg19118812	cg11721194	cg00512279	cg01009664	TRH	NA.109
cg23657409	cg11721194	cg08109815	cg12448933	RAB37	cg10889792
cg01049530	cg11801374	cg04263186	cg06908778	SPAG6	cg14696870
cg08453021	cg11801374	cg00970325	cg01580681	HAND2	cg06224510
cg18674980	cg11884243	cg13265789	cg19456540	SIX6	cg11521325
cg18349835	cg11884243	cg09099744	cg13791131	IGF2AS	cg22268164
cg15760840	cg12019109	cg04745805	cg07703401	HBQ1	cg19723473
cg06498267	cg12019109	cg06509239	cg09643544	ZNF177	cg21372914
cg20286200	cg12064929	cg09794131	cg14859460	GRM6	cg11091262
cg25886284	cg12064929	cg02162069	cg03544320	CRMP1	cg05779068
cg20616414	cg12071073	cg01610488	cg02847500	SOX3	cg00406844
cg23559331	cg12071073	cg10885338	cg15873301	SYN2	cg05810550
cg22821834	cg12150401	cg07485588	cg11394785	LTC4S	cg12493906
cg12300353	cg12150401	cg03388193	cg05521696	SLC2A14	cg24498554
cg01683883	cg12207371	cg00767581	cg01366419	WBSCR17	cg19534945
cg15250797	cg12207371	cg10983208	cg16232126	SLC5A7	cg01248426
cg16340268	cg12232463	cg03975694	cg06760035	HOXB4	cg09299388
cg02757432	cg12232463	cg11354906	cg16708981	ZNF677	cg17342759
cg02008154	cg12242338	cg11812218	cg17412258	DLK1	cg05241571
cg07028533	cg12242338	cg12331389	cg18239753	KHDRBS2	cg05556202
cg02250594	cg12348970	cg07675169	cg11657808	RYR2	cg16536450
cg02847500	cg12348970	cg01033938	cg01683883	CMTM2	cg10365880
cg25044651	cg12376406	cg07080358	cg10983208	SPOCK2	cg22294577
cg02244695	cg12376406	cg02055963	cg03365437	ALDH1A2	cg07703337
cg16872560	cg12417466	cg12145907	cg18089852	PDE8B	cg15746445
cg11657808	cg12417466	cg00540769	cg01112452	ZCCHC12	cg20312687
cg23097006	cg12491368	cg13619915	cg19831575	FGF4	cg06226384
cg16232126	cg12491368	cg07657236	cg11630242	AKAP10	cg25391023
cg25123470	cg12493906	cg08089301	cg12300353	KCTD8	cg21122774
cg20645065	cg12493906	cg08260891	cg12515638	SFRP4	cg25388528
cg02126753	cg12530080	cg05221167	cg08261094	SFRP4	cg26181372
cg17398312	cg12530080	cg09516965	cg14562990	LDOC1	cg27168844
cg03755123	cg12604192	cg05073035	cg08118311	SALL3	cg23507131
cg02919422	cg12604192	cg05779272	cg08876932	PHOX2A	cg25659818
cg07699362	cg12619162	cg09674215	cg14826456	ADRB1	cg09551916
cg08315770	cg12619162	cg06498267	cg09626984	GATA4	cg21033494
cg15746719	cg12629515	cg03455762	cg05801573	SLITRK4	cg14153740
cg03238797	cg12629515	cg01946574	cg03014628	RAB3C	cg23984130
cg17108819	cg12687463	cg02245378	cg03775422	MGC33530	cg10125195
cg13234863	cg12687463	cg14614901	cg21376883	ACTN2	cg24240626
cg03455762	cg12869058	cg14323109	cg20959866	AJAP1	cg17124700
cg07778029	cg12869058	cg07295678	cg11174654	GLUD2	cg24338843
cg22359606	cg12878228	cg10486998	cg15613048	KIF17	cg21044104
cg20073553	cg12878228	cg13262687	cg19450025	SULT1A3	cg12530080
cg12448933	cg12927617	cg11368643	cg16787600	SORCS3	cg11812202
cg25145670	cg12927617	cg09542111	cg14614211	IRXL1	cg16483466
cg07703401	cg13005002	cg01410472	cg02422694	HOXB4	cg01593385
cg15613048	cg13005002	cg02501779	cg04265576	HOXA6	cg22241124
cg23686014	cg13139843	cg12629325	cg18674980	CA3	cg04968473
cg16557944	cg13139843	cg16340268	cg23936476	BEX1	cg23663653
cg17560332	cg13180098	cg15361590	cg22234962	C1orf104	cg21207436
cg04600618	cg13180098	cg16254309	cg23750142	CA8	cg23812886
cg06821993	cg13279585	cg15337897	cg22187630	CACNA1A	cg03127543
cg24840099	cg13279585	cg15310873	cg22183706	CALCA	cg16792160
cg18275051	cg13396068	cg15883716	cg23239396	CALCR	cg23276695
cg18123948	cg13396068	cg18221862	cg25993718	CBLN4	cg23988567
cg25047280	cg13397379	cg18674980	cg26850754	CD8B1	cg10345936
cg07758904	cg13397379	cg17586860	cg25509184	CFTR	cg19345602
cg19751300	cg13587552	cg16426459	cg24130010	CHODL	cg06126510
cg13302823	cg13587552	cg18397523	cg26267038	CNKSR2	cg16140179
cg02844545	cg13633026	cg15843823	cg23196831	COL14A1	cg10409560
cg21621248	cg13633026	cg16638540	cg24335895	COX7A1	cg25221254
cg03014628	cg13897627	cg16232126	cg23699324	CTNNA2	cg19404979
cg07675169	cg13897627	cg17568996	cg25302419	CTNND2	cg03608577
cg23196831	cg13980719	cg17178336	cg24890043	DKFZP566N034	cg15062535
cg10141715	cg13980719	cg18267381	cg26117023	DOK1	cg12071073
cg08359956	cg13993218	cg16042149	cg23316360	EDNRB	cg03391568
cg08190291	cg13993218	cg18613421	cg26831415	EFHA2	cg04995095
cg26620157	cg13998293	cg16463460	cg24176563	EYA4	cg20856834
cg26149678	cg13998293	cg18592174	cg26656135	EYA4	cg06639544
cg05254049	cg14076161	cg16361890	cg23967169	FAM19A4	cg13493001
cg21226224	cg14076161	cg15107670	cg21771250	FAM83F	cg12687463
cg15686608	cg14153740	cg17663463	cg25691167	FERD3L	cg10620457
cg23563234	cg14153740	cg18752880	cg27319898	FLJ32110	cg05997860
cg08768421	cg14162076	cg17923358	cg25875213	FLJ37549	cg13396068
cg18454685	cg14162076	cg17296166	cg25044651	FLJ90650	cg10073042
cg19358442	cg14182690	cg18123948	cg25971347	FOXF1	cg08742106
cg02058918	cg14182690	cg17560332	cg25228126	FZD2	cg25995212
cg25882366	cg14209518	cg17190608	cg24995836	GABRA3	cg27404050
cg19777470	cg14209518	cg15489294	cg22471346	GAS7	cg10335112
cg09231514	cg14260458	cg17471928	cg25216696	GATA4	cg10848367
cg26316946	cg14260458	cg15747595	cg23095584	GBX2	cg02192965
cg03909500	cg14277764	cg16263182	cg23898073	GFRA1	cg14277764
cg02681442	cg14277764	cg17241310	cg25014318	GLP1R	cg16648841
cg17518965	cg14404298	cg18349835	cg26252167	GPR6	cg03022541
cg24834740	cg14404298	cg18438777	cg26316946	GRIK2	cg01671881
cg19348001	cg14440664	cg18555440	cg26609631	GSH1	cg12439773
cg09902130	cg14440664	cg17571291	cg25465406	GUCY2D	cg17833578
cg24995836	cg14659547	cg16792800	cg24628744	H2AFY	cg11801374
cg03775422	cg14659547	cg15915418	cg23244913	HCG9	cg10054857
cg21591742	cg14662172	cg16708981	cg24396745	HCN4	cg18538812
cg24628744	cg14662172	cg18239753	cg26069745	HOXA2	cg05131835
cg08185241	cg14696870	cg18488855	cg26511321	HOXA7	cg00627233
cg13619915	cg14696870	cg17301902	cg25047280	HOXA9	cg17191715
cg09406238	cg14732540	cg18546622	cg26521404	HOXA9	cg08947964
cg06722216	cg14732540	cg18722841	cg27009703	HOXA9	cg11270633
cg14726637	cg14757492	cg17945001	cg25882366	HOXB2	cg07643942
cg09076077	cg14757492	cg17412258	cg25145670	HOXB4	cg11695358
cg17190608	cg14774175	cg15760840	cg23130254	HOXD12	cg12954718
cg01402255	cg14774175	cg17793621	cg25763788	HTR1B	cg07443748
cg11164400	cg14894216	cg17619823	cg25574024	IGF2AS	cg20305726
cg18752880	cg14894216	cg16063112	cg23349790	IGSF21	cg04063348
cg08849574	cg14912034	cg18081258	cg25908985	IHH	cg03998348
cg24335895	cg14912034	cg16158681	cg23642747	INA	cg04574507
cg14008883	cg14934821	cg17820459	cg25764191	INA	cg20090497
cg23290344	cg14934821	cg16969623	cg24826867	IRF8	cg22789545
cg01975392	cg14940420	cg18320336	cg26162582	KCNA6	cg06825166
cg15835825	cg14940420	cg16787600	cg24507762	KCNB1	cg23350580
cg21542793	cg15005385	cg17398312	cg25123470	KCNIP2	cg19982860
cg19718882	cg15005385	cg16154416	cg23615676	KCNN2	cg12878228
cg24693053	cg15016628	cg18871276	cg27403635	KCNN2	cg11161417
cg01550148	cg15016628	cg15842276	cg23182299	LHX5	cg01074640
cg12535715	cg15062535	cg16386080	cg24068372	LOC349136	cg05948654
cg04655481	cg15062535	cg15746719	cg23089840	LRRC3	cg00132141
cg21303386	cg15077070	cg18486150	cg26465611	MEGF10	cg03835296
cg07102705	cg15077070	cg16872560	cg24693053	MFSD7	cg23307338
cg01870826	cg15129294	cg18055007	cg25895922	MLPH	cg08886154
cg22334665	cg15129294	cg17108819	cg24840099	MSX1	cg04721098
cg20357628	cg15149938	cg18335068	cg26186727	NETO1	cg10379687
cg25763788	cg15149938	cg15425280	cg22359606	NEUROD1	cg11706111
cg09099744	cg15175266	cg15613048	cg22881914	NID2	cg04567009
cg15415545	cg15175266	cg15297650	cg22134325	NPAS4	cg26738880
cg10918202	cg15238224	cg15426734	cg22415432	PCDH11Y	cg19421752
cg20330472	cg15238224	cg16092786	cg23563234	PCDHGB7	cg24794992
cg04765277	cg15303841	cg16428251	cg24133115	PDE10A	cg06025017
cg24645221	cg15303841	cg15250797	cg22131691	PDE1C	cg15303841
cg05845178	cg15381313	cg18702197	cg26963271	PDE4B	cg25623640
cg07054641	cg15381313	cg16832407	cg24645221	PENK	cg02284188
cg06165395	cg15408454	cg16510657	cg24199834	POU4F2	cg26829529
cg21296230	cg15408454	cg16028753	cg23303408	POU4F3	cg23765993
cg23242898	cg15521097	cg16564824	cg24250393	PRKCB1	cg21414251
cg08186362	cg15521097	cg15191648	cg21794225	PRKD1	cg00325491
cg23239396	cg15582891	cg18750960	cg27114120	PROKR2	cg01474260
cg08876932	cg15582891	cg17188046	cg24989962	PTGDR	cg09027725
cg19797376	cg15590780	cg16196812	cg23694248	PTPRR	cg02765820
cg16257091	cg15590780	cg16708281	cg24340926	RAB33A	cg19795898
cg20113732	cg15606663	cg15873301	cg23207990	SFRP2	cg15642035
cg15873301	cg15606663	cg18573383	cg26646370	SHD	cg14162076
cg06274159	cg15642035	cg15202954	cg22040627	SLC13A5	cg25229305
cg04599297	cg15642035	cg15396367	cg22334665	SLC22A16	cg25133753
cg24507762	cg15664701	cg17892556	cg25802093	SPAG6	cg02601403
cg10140638	cg15664701	cg18443378	cg26363196	ST6GALNAC3	cg16678925
cg24396745	cg15669228	cg15201877	cg21907579	TBX5	cg23400451
cg15539420	cg15669228	cg16415058	cg24110050	TCTEX1D1	cg06353345
cg21907579	cg15700197	cg17162024	cg24879335	TF	cg23254045
cg09252204	cg15700197	cg15607672	cg22799321	TFPI2	cg16272420
cg23432345	cg15746445	cg15835825	cg23141855	TFPI2	cg11297236
cg12164282	cg15746445	cg16178491	cg23686014	TFPI2	cg07327347
cg13853198	cg15761405	cg17777592	cg25720804	TLX3	cg25372195
cg18221862	cg15761405	cg18089852	cg25942450	TLX3	cg21930712
cg21696393	cg15842430	cg15540820	cg22799132	TRPC5	cg05358291
cg10331779	cg15842430	cg16902509	cg24715245	UCHL1
cg14896516	cg15875314	cg18236477	cg26021627	UNQ9433
cg24924779	cg15875314	cg15748507	cg23097006	VSX1
cg24879335	cg15916061	cg18275051	cg26128092	WDR8
cg02422694	cg15916061	cg17371081	cg25094569	WT1
cg22381196	cg15954792	cg17602451	cg25563456	WT1
cg19764436	cg15954792	cg16257091	cg23850212	ZFP28
cg23095584	cg15976539	cg15156078	cg21790626	ZNF154
cg22799321	cg15976539	cg15660077	cg23037403	ZNF454
cg21494776	cg16122592	cg18420965	cg26309134	ZNF542
cg12087643	cg16122592	cg17963840	cg25886284	ZNF545
cg20588069	cg16140179	cg15539420	cg22598028	ZNF660
	cg16140179
cg10009830	cg16158220	cg18888520
cg13297960	cg16158220	cg18902090
cg19461644	cg16272420	cg19018097
cg21376883	cg16272420	cg19064258
cg01410472	cg16431978	cg19067730
cg19317715	cg16431978	cg19096475
cg25971347	cg16449972	cg19098268
cg12128017	cg16449972	cg19118812
cg20025656	cg16483466	cg19135761
cg12601757	cg16483466	cg19172575
cg00332153	cg16592658	cg19221959
cg04044684	cg16592658	cg19246110
cg20053158	cg16627949	cg19254235
cg12457773	cg16627949	cg19317715
cg24110050	cg16648841	cg19325985
cg19450025	cg16648841	cg19326876
cg22134325	cg16678925	cg19332710
cg08145590	cg16678925	cg19335327
cg22799132	cg16739580	cg19343464
cg17923358	cg16739580	cg19352038
cg26465611	cg16792160	cg19378133
cg00030047	cg16792160	cg19404582
cg16902509	cg16799087	cg19450025
cg26021627	cg16799087	cg19456540
cg19774122	cg16812893	cg19461621
cg07380416	cg16812893	cg19461644
cg19352038	cg16869108	cg19502744
cg04386405	cg16869108	cg19511844
cg16154416	cg17032587	cg19531130
cg23089840	cg17032587	cg19576304
cg07104706	cg17124700	cg19591881
cg15239123	cg17124700	cg19601328
cg07260592	cg17191715	cg19629292
cg10210238	cg17191715	cg19713460
cg19135761	cg17267907	cg19718882
cg05751148	cg17267907	cg19751300
cg21529533	cg17288121	cg19776201
cg17945001	cg17288121	cg19777470
cg04396791	cg17342759	cg19779211
cg00509670	cg17342759	cg19784477
cg03884783	cg17405586	cg19797376
cg15915418	cg17405586	cg19831575
cg15843823	cg17474651	cg19884262
cg18611122	cg17474651	cg19885761
cg26252167	cg17738194	cg20008332
cg11285003	cg17738194	cg20025656
cg09068492	cg17827767	cg20050826
cg20080624	cg17827767	cg20053158
cg19531130	cg17829936	cg20073553
cg04265576	cg17829936	cg20085077
cg10885338	cg17833578	cg20104776
cg05860890	cg17833578	cg20113732
cg22392666	cg17884373	cg20134215
cg15361590	cg17884373	cg20161179
cg08896945	cg17910564	cg20209009
cg16306115	cg17910564	cg20279283
cg19176447	cg17919471	cg20286200
cg08003150	cg17919471	cg20291049
cg04623837	cg17964955	cg20295671
cg01112452	cg17964955	cg20312228
cg02055963	cg18223379	cg20322977
cg19850348	cg18223379	cg20329958
cg02672493	cg18312429	cg20330472
cg14056644	cg18312429	cg20366906
cg21053529	cg18350391	cg20387341
cg23663476	cg18350391	cg20449692
cg18815943	cg18457737	cg20523861
cg21870884	cg18457737	cg20537629
cg12006284	cg18462653	cg20588069
cg09873258	cg18462653	cg20616414
cg04391111	cg18484189	cg20622056
cg09872233	cg18484189	cg20630655
cg18182399	cg18538812	cg20645065
cg26117023	cg18538812	cg20792062
cg21965997	cg18564727	cg20798152
cg20748065	cg18564727	cg20881910
cg10605520	cg18675600	cg20891301
cg24250393	cg18675600	cg20959866
cg13273136	cg18680834	cg21030598
cg10235817	cg18680834	cg21053529
cg21410991	cg18727700	cg21094669
cg23424962	cg18727700	cg21096915
cg04172348	cg18740800	cg21176048
cg04833050	cg18740800	cg21229859
cg16584573	cg18822544	cg21237591
cg00347904	cg18822544	cg21238818
cg15201877	cg18959422	cg21243096
cg11981599	cg18959422	cg21269934
cg11600161	cg18979491	cg21279601
cg05488632	cg18979491	cg21280510
cg14423778	cg19216731	cg21296230
cg07621046	cg19216731	cg21301440
cg19912436	cg19241311	cg21303386
cg10298815	cg19241311	cg21331821
cg22183706	cg19297688	cg21342728
cg03943081	cg19297688	cg21359747
cg13823136	cg19345602	cg21376883
cg17301902	cg19345602	cg21410991
cg26267310	cg19391527	cg21448423
cg06621358	cg19391527	cg21458907
cg14696396	cg19404979	cg21460081
cg17412258	cg19404979	cg21504918
cg19378133	cg19421752	cg21509846
cg21794225	cg19421752	cg21516478
cg02806777	cg19481953	cg21530890
cg12741420	cg19481953	cg21542793
cg23967169	cg19534945	cg21546671
cg15310873	cg19534945	cg21547708
cg16564824	cg19623751	cg21574400
cg04759439	cg19623751	cg21591742
cg14377593	cg19635695	cg21621248
cg21321735	cg19635695	cg21655480
cg02161900	cg19685066	cg21669679
cg00548268	cg19685066	cg21696393
cg00512279	cg19690404	cg21771250
cg10217445	cg19690404	cg21790626
cg25895922	cg19717150	cg21794225
cg00662556	cg19717150	cg21816539
cg16263182	cg19723473	cg21820677
cg11981631	cg19723473	cg21907579
cg21553524	cg19795898	cg22040627
cg21688264	cg19795898	cg22129364
cg25422943	cg19823847	cg22131691
cg21492378	cg19823847	cg22134325
cg10647513	cg19845843	cg22143352
cg14614901	cg19845843	cg22175764
cg25057743	cg19862344	cg22179082
cg22415432	cg19862344	cg22183706
cg23699324	cg19937039	cg22187630
cg14839257	cg19937039	cg22234962
cg07376535	cg19982860	cg22334665
cg17602451	cg19982860	cg22354595
cg13878010	cg20090497	cg22359606
cg23922454	cg20090497	cg22411207
cg06048156	cg20154346	cg22415432
cg19576304	cg20154346	cg22459146
cg25600606	cg20161089	cg22471346
cg10983208	cg20161089	cg22598028
cg11201532	cg20305726	cg22609784
cg11174654	cg20305726	cg22670329
cg11308840	cg20311730	cg22681784
cg13714039	cg20311730	cg22740783
cg06092815	cg20312687	cg22752533
cg15974053	cg20312687	cg22799132
cg22234962	cg20383064	cg22799321
cg23850212	cg20383064	cg22881914
cg25509184	cg20485165	cg22975913
cg13340269	cg20485165	cg22980351
cg12259537	cg20822628	cg23037403
cg01401376	cg20822628	cg23089840
cg08614481	cg20832020	cg23092823
cg27114120	cg20832020	cg23095584
cg06038133	cg20856834	cg23097006
cg06759890	cg20856834	cg23130254
cg12619509	cg20939319	cg23141855
cg00503840	cg20939319	cg23182299
cg03667047	cg21032583	cg23187653
cg19481686	cg21032583	cg23196831
cg23303408	cg21044104	cg23207990
cg20329958	cg21044104	cg23239396
cg01431114	cg21115977	cg23239444
cg05801573	cg21115977	cg23244913
cg22040627	cg21122774	cg23273897
cg13562542	cg21122774	cg23303074
	cg21142398	cg23303408
	cg21142398	cg23316360
	cg21367957	cg23317501
	cg21367957	cg23349790
	cg21372914	cg23563234
	cg21372914	cg23566503
	cg21414251	cg23571457
	cg21414251	cg23587449
	cg21457804	cg23615676
	cg21457804	cg23626798
	cg21572897	cg23642747
	cg21572897	cg23651356
	cg21602160	cg23686014
	cg21602160	cg23694248
	cg21627181	cg23699324
	cg21627181	cg23750142
	cg21831174	cg23850212
	cg21831174	cg23898073
	cg21930712	cg23921534
	cg21930712	cg23936476
	cg21960110	cg23950724
	cg21960110	cg23967169
	cg22077553	cg24041453
	cg22077553	cg24068372
	cg22190114	cg24076884
	cg22190114	cg24110050
	cg22199118	cg24130010
	cg22199118	cg24133115
	cg22241124	cg24164563
	cg22241124	cg24176563
	cg22268164	cg24199834
	cg22268164	cg24250393
	cg22294577	cg24335895
	cg22294577	cg24340926
	cg22477971	cg24364574
	cg22477971	cg24396745
	cg22478614	cg24475171
	cg22478614	cg24505341
	cg22572779	cg24507762
	cg22572779	cg24628744
	cg22658979	cg24645221
	cg22658979	cg24646414
	cg22724153	cg24650501
	cg22724153	cg24673765
	cg22828602	cg24693053
	cg22828602	cg24713204
	cg22889448	cg24715245
	cg22889448	cg24826867
	cg22983092	cg24840099
	cg22983092	cg24879335
	cg22988566	cg24890043
	cg22988566	cg24975842
	cg23152755	cg24989962
	cg23152755	cg24995836
	cg23254045	cg25014318
	cg23254045	cg25033993
	cg23256150	cg25044651
	cg23256150	cg25047280
	cg23276695	cg25094569
	cg23276695	cg25123470
	cg23307338	cg25145670
	cg23307338	cg25148589
	cg23338195	cg25163476
	cg23338195	cg25176823
	cg23370883	cg25216696
	cg23370883	cg25228126
	cg23400451	cg25266232
	cg23400451	cg25302419
	cg23580945	cg25375764
	cg23580945	cg25410053
	cg23765993	cg25432696
	cg23765993	cg25465406
	cg23984130	cg25484904
	cg23984130	cg25509184
	cg24147596	cg25524350
	cg24147596	cg25549459
	cg24240626	cg25550573
	cg24240626	cg25563456
	cg24244000	cg25574024
	cg24244000	cg25657700
	cg24338843	cg25691167
	cg24338843	cg25720804
	cg24423088	cg25725843
	cg24423088	cg25763788
	cg24652919	cg25764191
	cg24652919	cg25802093
	cg24691461	cg25875213
	cg24691461	cg25882366
	cg24747122	cg25886284
	cg24747122	cg25895922
	cg24794992	cg25908985
	cg24794992	cg25935911
	cg24816298	cg25942450
	cg24816298	cg25946758
	cg24875415	cg25971347
	cg24875415	cg25978208
	cg24887211	cg25993718
	cg24887211	cg26021627
	cg24949488	cg26069745
	cg24949488	cg26117023
	cg25007250	cg26128092
	cg25007250	cg26162582
	cg25072962	cg26186727
	cg25072962	cg26203861
	cg25076881	cg26205131
	cg25076881	cg26219051
	cg25119415	cg26252167
	cg25119415	cg26267038
	cg25133753	cg26270746
	cg25133753	cg26282384
	cg25214366	cg26309134
	cg25214366	cg26316946
	cg25229305	cg26363196
	cg25229305	cg26465611
	cg25249068	cg26511321
	cg25249068	cg26521404
	cg25259754	cg26525091
	cg25259754	cg26557658
	cg25268283	cg26590537
	cg25268283	cg26609631
	cg25310567	cg26624134
	cg25310567	cg26646370
	cg25372195	cg26656135
	cg25372195	cg26780333
	cg25388528	cg26831415
	cg25388528	cg26832142
	cg25391023	cg26850754
	cg25391023	cg26963271
	cg25427638	cg27009703
	cg25427638	cg27016494
	cg25456959	cg27076139
	cg25456959	cg27114120
	cg25607161	cg27318318
	cg25607161	cg27319898
	cg25623640	cg27320127
	cg25623640	cg27389185
	cg25659818	cg27403635
	cg25659818	cg27409364
	cg25839227
	cg25839227
	cg25840094
	cg25840094
	cg25894551
	cg25894551
	cg25995212
	cg25995212
	cg26062856
	cg26062856
	cg26104469
	cg26104469
	cg26111757
	cg26111757
	cg26164184
	cg26164184
	cg26181372
	cg26181372
	cg26312920
	cg26312920
	cg26499286
	cg26499286
	cg26530341
	cg26530341
	cg26548883
	cg26548883
	cg26628847
	cg26628847
	cg26644395
	cg26644395
	cg26647600
	cg26647600
	cg26673195
	cg26673195
	cg26709720
	cg26709720
	cg26738880
	cg26738880
	cg26757793
	cg26757793
	cg26823505
	cg26823505
	cg26829529
	cg26829529
	cg26839325
	cg26839325
	cg26884581
	cg26884581
	cg26946769
	cg26946769
	cg26989103
	cg26989103
	cg27043873
	cg27043873
	cg27132814
	cg27132814
	cg27168844
	cg27168844
	cg27342801
	cg27342801
	cg27344326
	cg27344326
	cg27345534
	cg27345534
	cg27404050
	cg27404050
	cg27420123
	cg27420123
	cg27446185
	cg27446185
	cg27495845
	cg27495845
	NA.109
	NA.109
	NA.129
	NA.129
	NA.14
	NA.14
